# Supplementary material for: Risk of Long-Term Clozapine Medication over Decades for Cardiac Adverse Events Including Heart Failure and Its Pathophysiology: A Japan and China Retrospective Cohort Analysis
Source: Med Sci (Basel). 2026 Jun 11;14(2):306. doi: 10.3390/medsci14020306 (PMC13302769; doi:10.3390/medsci14020306)
Supplement: Supplementary file 1 [file medsci-14-00306-s001.zip]

Archive with 1 entries (1 files):
- medsci-4312402-supplementary.pdf
